# Supplementary material for: Durability of Antibody Response after Primary Pneumococcal Double-Dose Prime-Boost Vaccination in Adult Kidney Transplant Recipients and Candidates: 18-Month Follow-Up in a Non-Blinded, Randomised Clinical Trial
Source: Vaccines (Basel). 2022 Jul 7;10(7):1091. doi: 10.3390/vaccines10071091 (PMC9323946; doi:10.3390/vaccines10071091)
Supplement: Supplementary file 1 [file vaccines-10-01091-s001.zip]

Archive with 1 entries (1 files):
- vaccines-1783684-SI.pdf
